# Supplementary material for: Fluorescence of 4-Cyanophenylhydrazones: From Molecular Design to Electrospun Polymer Fibers
Source: Molecules. 2025 Sep 6;30(17):3638. doi: 10.3390/molecules30173638 (PMC12430612; doi:10.3390/molecules30173638)
Supplement: Supplementary file 1 [file molecules-30-03638-s001.zip]

Archive with 1 entries (1 files):
- molecules-3847970-supplementary materials.pdf
